# Supplementary material for: ATF3-mediated inhibition of Trem2 by Toxoplasma gondii contributes to adverse pregnancy outcomes
Source: Parasit Vectors. 2025 Jul 1;18:245. doi: 10.1186/s13071-025-06894-w (PMC12210541; doi:10.1186/s13071-025-06894-w)
Supplement: Supplementary file 2 — Additional file 2. [file 13071_2025_6894_MOESM2_ESM.zip]

Archive with 13 entries (10 files):
- Control+Full-length Plasmids/
- Control+Full-length Plasmids/pLenti-minP-Luc-PGK-Puro.dna
- Control+Full-length Plasmids/pLenti-trem2(mouse)-minP-Luc-PGK-Puro.dna
- Control+Full-length Plasmids/pLenti-trem2(mouse)-minP-Luc-PGK-Puro.zip
- Mutated Plasmids/
- Mutated Plasmids/pLenti-trem2(mouse)-mut-minP-Luc-PGK-Puro(不编号).dna
- Truncated Plasmids/
- Truncated Plasmids/pLenti-trem2(mouse)-A-minP-Luc-PGK-Puro(不编号).dna
- Truncated Plasmids/pLenti-trem2(mouse)-A-minP-Luc-PGK-Puro(不编号).zip
- Truncated Plasmids/pLenti-trem2(mouse)-B-minP-Luc-PGK-Puro(不编号).dna
- Truncated Plasmids/pLenti-trem2(mouse)-B-minP-Luc-PGK-Puro(不编号).zip
- Truncated Plasmids/pLenti-trem2(mouse)-C-minP-Luc-PGK-Puro(不编号).dna
- Truncated Plasmids/pLenti-trem2(mouse)-C-minP-Luc-PGK-Puro(不编号).zip
